# Supplementary material for: Genetic polymorphisms of innate immunity-related inflammatory pathways and their association with factors related to type 2 diabetes
Source: BMC Med Genet. 2011 Jul 14;12:95. doi: 10.1186/1471-2350-12-95 (PMC3161932; doi:10.1186/1471-2350-12-95)
Supplement: Additional file 2 — Table S1. Frequencies and means of metabolic markers across genotypes. [file 1471-2350-12-95-S2.XLS]

## Sheet: Web Table 1
		Web Table 1: Frequencies and means of metabolic markers across genotypes.
		SNP	Fasting Insulin (uIU/ml)								Fasting Glucose (mmol/L)								Triglycerides (mmol/L)								HDL (mmol/L)								LDL (mmol/L)								sCRP (mg/L)
		genotype	N	%*	Miss.	Mean	Std	Min	Max		N	%*	Miss.	Mean	Std	Min	Max		N	%*	Miss.	Mean	Std	Min	Max		N	%*	Miss.	Mean	Std	Min	Max		N	%*	Miss.	Mean	Std	Min	Max		N	%*	Miss.	Mean	Std	Min	Max
rs1205_num		rs1205
0		C C	518	45.3988	757	11.57	15.77	1.99	177		1266	44.9414	9	4.57	0.53	2.1	6.98		1075	44.6058	200	1.12	0.7	0.18	8.88		949	44.5331	326	1.53	0.41	0.33	3.02		208	42.0202	1067	3.22	1	0.33	5.74		1092	44.846	183	3.59	7.17	0.1	158
1		T C	503	44.0841	762	11.88	15.6	2	175		1244	44.1605	21	4.61	0.54	2.4	6.9		1072	44.4813	193	1.12	0.68	0.21	5.69		953	44.7208	312	1.5	0.38	0.24	3.12		239	48.2828	1026	3.23	1.04	0.94	6.64		1082	44.4353	183	2.97	6.91	0	150
2		T T	120	10.5171	189	9.71	8.59	2.3	49.2		307	10.8981	2	4.54	0.54	2.9	6.8		263	10.9129	46	1.12	0.61	0.32	4.1		229	10.7461	80	1.48	0.41	0.64	2.72		48	9.69697	261	3.38	0.92	1.72	5.54		261	10.7187	48	2.26	3.84	0.1	30.2
.		n/a	1273	52.7341	2598	12.26	15.23	1.99	154		3806	57.4664	65	4.63	0.58	2.13	6.98		3131	56.506	740	1.12	0.7	0.15	7.2		2747	56.3141	1124	1.5	0.42	0.2	3.01		1285	72.191	2586	3.25	1.02	0.37	6.94		3029	55.4356	842	3.01	6.39	0	161
b_rs12093699_num		rs12093699
0		G G	521	45.3833	831	11.33	16.14	2	177		1338	47.2792	14	4.58	0.53	2.4	6.86		1150	47.4227	202	1.11	0.64	0.19	5.69		1009	47.0177	343	1.5	0.38	0.24	2.8		241	48.2966	1111	3.25	1.01	1.36	6.64		1147	46.8163	205	2.91	7.87	0	158
1		A G	509	44.338	716	12.18	14.83	1.99	127		1209	42.7208	16	4.58	0.56	2.1	6.98		1045	43.0928	180	1.12	0.7	0.18	8.88		936	43.616	289	1.52	0.41	0.26	3.12		217	43.487	1008	3.26	1.02	0.94	6.46		1070	43.6735	155	3.35	5.59	0.1	72.3
2		A A	118	10.2787	168	9.3	10.23	2.1	68.5		283	10	3	4.59	0.5	3	6.92		230	9.48454	56	1.17	0.74	0.29	6.43		201	9.36626	85	1.58	0.41	0.66	2.77		41	8.21643	245	3.14	1	0.33	5.49		233	9.5102	53	3.65	5.85	0.16	45.5
.		n/a	1266	52.4441	2591	12.28	15.26	1.99	154		3793	57.2701	64	4.63	0.58	2.13	6.98		3116	56.2353	741	1.13	0.71	0.15	7.2		2732	56.0066	1125	1.5	0.42	0.2	3.01		1281	71.9663	2576	3.25	1.02	0.37	6.94		3014	55.1611	843	3.01	6.4	0	161
b_rs1417938_num		rs1417938
0		T T	501	44.0633	798	11.09	14.69	2	175		1285	45.7621	14	4.59	0.53	2.4	6.86		1108	46.0899	191	1.11	0.64	0.19	5.56		975	45.8608	324	1.5	0.38	0.24	2.8		243	49.0909	1056	3.26	1.02	0.94	6.64		1103	45.4471	196	2.73	6.45	0	150
1		A T	506	44.5031	721	11.95	13.98	1.99	127		1213	43.198	14	4.58	0.56	2.1	6.98		1041	43.3028	186	1.12	0.7	0.18	8.88		925	43.5089	302	1.52	0.41	0.3	3.12		207	41.8182	1020	3.24	1.01	1.09	6.46		1061	43.7165	166	3.43	7.21	0.1	158
2		A A	130	11.4336	184	9.94	13.62	2.1	110		310	11.0399	4	4.6	0.5	3.5	6.92		255	10.6073	59	1.18	0.78	0.29	6.43		226	10.6303	88	1.56	0.41	0.66	2.77		45	9.09091	269	3.14	1.02	0.33	5.49		263	10.8364	51	4.01	6.33	0.1	45.5
.		n/a	1277	52.8998	2603	12.41	15.93	1.99	177		3815	57.6023	65	4.63	0.58	2.13	6.98		3137	56.6143	743	1.12	0.7	0.15	7.2		2752	56.4166	1128	1.5	0.42	0.2	3.01		1285	72.191	2595	3.25	1.02	0.37	6.94		3037	55.582	843	3	6.39	0	161
rs1474347_num		rs1474347
0		A A	615	34.2618	1003	12.83	17.11	1.99	175		1599	34.0648	19	4.61	0.55	2.1	6.98		1422	34.0762	196	1.12	0.67	0.16	7.2		1235	33.9006	383	1.53	0.4	0.3	3.12		363	32.1239	1255	3.29	1.02	0.94	6.46		1397	33.9572	221	2.99	6.22	0.1	150
1		C A	842	46.9081	1430	11.5	14.07	1.99	177		2247	47.8696	25	4.62	0.56	2.4	6.98		1988	47.6396	284	1.14	0.74	0.15	8.88		1735	47.6256	537	1.5	0.4	0.26	3.01		550	48.6726	1722	3.26	1.02	0.33	6.64		1970	47.8853	302	3	5.88	0.1	158
2		C C	338	18.8301	515	9.7	10.95	2.1	88.1		848	18.0656	5	4.57	0.56	2.6	6.9		763	18.2842	90	1.11	0.64	0.18	5.69		673	18.4738	180	1.51	0.4	0.24	2.77		217	19.2035	636	3.08	0.96	0.48	5.59		747	18.1575	106	3.49	6.91	0	84.8
.		n/a	619	25.6421	1358	12.74	16.39	1.99	154		1929	29.1258	48	4.62	0.58	2.13	6.98		1368	24.6887	609	1.11	0.68	0.18	6.56		1235	25.3178	742	1.49	0.43	0.2	3.01		650	36.5169	1327	3.27	1.03	0.37	6.94		1350	24.7072	627	3.06	7.61	0	161
rs1554606_num		rs1554606
0		G G	573	31.6225	918	12.99	17.41	1.99	175		1473	31.1285	18	4.61	0.55	2.1	6.98		1308	31.0689	183	1.12	0.67	0.16	7.2		1136	30.92	355	1.52	0.4	0.3	3.12		335	29.2832	1156	3.32	1.03	0.94	6.46		1284	30.9323	207	3.07	6.44	0.1	150
1		T G	855	47.1854	1468	11.68	14.3	1.99	177		2298	48.563	25	4.62	0.56	2.5	6.98		2039	48.4323	284	1.13	0.73	0.15	8.88		1779	48.4213	544	1.5	0.4	0.26	3.01		565	49.3881	1758	3.26	1.02	0.33	6.64		2018	48.6148	305	2.99	5.86	0.1	158
2		T T	384	21.1921	585	9.78	11.04	2.1	88.1		961	20.3085	8	4.58	0.57	2.4	6.9		863	20.4988	106	1.12	0.64	0.18	5.69		759	20.6587	210	1.51	0.4	0.24	2.77		244	21.3287	725	3.07	0.94	0.48	5.59		849	20.4529	120	3.42	6.63	0	84.8
.		n/a	602	24.9379	1335	12.55	16.2	1.99	154		1891	28.552	46	4.62	0.58	2.13	6.98		1331	24.0209	606	1.11	0.68	0.18	6.56		1204	24.6822	733	1.49	0.43	0.2	3.01		636	35.7303	1301	3.27	1.03	0.37	6.94		1313	24.03	624	3.02	7.61	0	161
b_rs1554973_num		rs1554973
0		T T	1043	57.5607	1685	11.83	15.27	2	177		2699	57.0131	29	4.61	0.54	2.1	6.98		2413	57.2887	315	1.13	0.71	0.15	7.2		2100	57.1273	628	1.51	0.4	0.24	3.12		661	57.7293	2067	3.24	1	0.73	6.46		2369	57.0568	359	3.1	6.77	0.1	158
1		C T	675	37.2517	1083	11.79	14.61	1.99	175		1736	36.6709	22	4.6	0.58	2.4	6.98		1535	36.4435	223	1.12	0.69	0.19	8.88		1345	36.5887	413	1.51	0.4	0.33	3.02		406	35.4585	1352	3.25	1.02	0.45	6.18		1528	36.8015	230	3.13	5.42	0	72.3
2		C C	94	5.18764	205	9.54	10.38	2.2	80.5		299	6.31601	0	4.59	0.58	2.9	6.8		264	6.26781	35	1.09	0.61	0.16	4.19		231	6.284	68	1.49	0.42	0.63	2.98		78	6.81223	221	3.19	1.08	0.33	6.64		255	6.14162	44	2.92	5.03	0.1	39.4
.		n/a	602	24.9379	1333	12.55	16.2	1.99	154		1889	28.5218	46	4.62	0.58	2.13	6.98		1329	23.9848	606	1.11	0.68	0.18	6.56		1202	24.6412	733	1.49	0.43	0.2	3.01		635	35.6742	1300	3.27	1.03	0.37	6.94		1312	24.0117	623	3.02	7.61	0	161
b_rs1609682_num		rs1609682
0		T T	587	51.177	831	11.35	15.79	2	177		1401	49.5228	17	4.57	0.54	2.4	6.98		1211	49.9587	207	1.11	0.66	0.18	6.8		1073	50.0233	345	1.52	0.4	0.44	2.92		263	52.8112	1155	3.21	0.96	0.33	5.74		1221	49.8367	197	3.14	6.41	0.1	150
1		G T	463	40.3662	724	11.4	14.3	1.99	122		1173	41.4634	14	4.6	0.55	2.1	6.9		1006	41.5017	181	1.14	0.7	0.21	8.88		885	41.2587	302	1.49	0.39	0.26	3.12		190	38.1526	997	3.22	1.08	1.09	6.64		1022	41.7143	165	3.21	7.3	0	158
2		G G	97	8.45684	160	12.49	13.72	2.3	74.1		255	9.01379	2	4.59	0.5	3.3	6.8		207	8.5396	50	1.07	0.67	0.19	4.47		187	8.71795	70	1.55	0.41	0.24	2.8		45	9.03614	212	3.55	0.95	1.69	5.59		207	8.44898	50	3.15	6.18	0.16	72.3
.		n/a	1267	52.4855	2591	12.31	15.29	1.99	154		3794	57.2852	64	4.63	0.58	2.13	6.98		3117	56.2534	741	1.12	0.71	0.15	7.2		2733	56.0271	1125	1.5	0.42	0.2	3.01		1282	72.0225	2576	3.25	1.02	0.37	6.94		3014	55.1611	844	3.01	6.4	0	161
b_rs17561_num		rs17561
0		C C	533	46.3882	829	11.53	14.24	1.99	127		1345	47.5938	17	4.59	0.54	2.1	6.98		1156	47.7686	206	1.11	0.67	0.18	8.88		1024	47.8505	338	1.52	0.38	0.24	3.02		239	48.1855	1123	3.24	1.02	1.09	6.64		1176	48.0785	186	3.3	7.26	0.1	158
1		A C	499	43.4291	723	11.99	16.59	1.99	177		1207	42.7105	15	4.58	0.55	2.9	6.9		1041	43.0165	181	1.13	0.67	0.26	6.8		921	43.0374	301	1.51	0.41	0.26	3.12		213	42.9435	1009	3.26	1	0.33	5.93		1043	42.641	179	2.99	4.89	0	50.2
2		A A	117	10.1828	158	9.18	11.21	2	86.9		274	9.69568	1	4.56	0.49	2.4	6.38		223	9.21488	52	1.14	0.74	0.35	5.56		195	9.11215	80	1.52	0.4	0.63	2.7		44	8.87097	231	3.24	0.97	1.63	5.49		227	9.28046	48	3.42	10.62	0.1	150
.		n/a	1265	52.4027	2596	12.28	15.27	1.99	154		3797	57.3305	64	4.63	0.58	2.13	6.98		3121	56.3256	740	1.12	0.71	0.15	7.2		2738	56.1296	1123	1.5	0.42	0.2	3.01		1284	72.1348	2577	3.25	1.02	0.37	6.94		3018	55.2343	843	3	6.4	0	161
b_rs1800630_num		rs1800630
0		C C	833	72.4978	1190	11.64	15.95	1.99	177		1996	70.5051	27	4.58	0.55	2.1	6.92		1720	70.9571	303	1.1	0.66	0.18	8.88		1536	71.6418	487	1.52	0.4	0.3	3.12		351	70.3407	1672	3.23	1.01	0.33	6.46		1734	70.7755	289	3.27	7.48	0	158
1		A C	290	25.2393	488	11.13	11.95	1.99	77.2		772	27.2695	6	4.6	0.53	3.4	6.98		651	26.8564	127	1.18	0.72	0.26	6.43		563	26.2593	215	1.49	0.4	0.26	3.02		136	27.2545	642	3.27	1.04	1.36	6.64		663	27.0612	115	2.97	4.73	0.1	48.2
2		A A	26	2.26284	37	10.75	17.08	2	90.2		63	2.22536	0	4.56	0.51	3.59	6.2		53	2.18647	10	1.03	0.52	0.47	2.92		45	2.09888	18	1.48	0.37	0.24	2.4		12	2.40481	51	3.17	0.84	1.99	4.88		53	2.16327	10	2.43	3.37	0.1	19.5
.		n/a	1265	52.4027	2591	12.28	15.27	1.99	154		3792	57.255	64	4.63	0.58	2.13	6.98		3117	56.2534	739	1.12	0.71	0.15	7.2		2734	56.0476	1122	1.5	0.42	0.2	3.01		1281	71.9663	2575	3.25	1.02	0.37	6.94		3014	55.1611	842	3	6.4	0	161
rs1878321_num		rs1878321
0		A A	533	46.5096	831	11.43	14.17	1.99	127		1347	47.614	17	4.59	0.54	2.1	6.98		1160	47.8351	204	1.1	0.67	0.18	8.88		1029	47.9273	335	1.52	0.38	0.24	3.02		241	48.2966	1123	3.23	1.02	1.09	6.64		1179	48.1421	185	3.28	7.24	0.1	158
1		A G	496	43.281	726	12.02	16.64	1.99	177		1207	42.6653	15	4.58	0.55	2.9	6.9		1041	42.9278	181	1.14	0.68	0.26	6.8		922	42.9436	300	1.51	0.41	0.26	3.12		213	42.6854	1009	3.27	1	0.33	5.93		1043	42.5888	179	2.98	4.89	0	50.2
2		G G	117	10.2094	159	9.18	11.21	2	86.9		275	9.72075	1	4.56	0.5	2.4	6.38		224	9.23711	52	1.14	0.74	0.35	5.56		196	9.12902	80	1.53	0.4	0.63	2.7		45	9.01804	231	3.19	1.01	1.17	5.49		227	9.26909	49	3.42	10.62	0.1	150
.		n/a	1268	52.5269	2590	12.31	15.28	1.99	154		3794	57.2852	64	4.63	0.58	2.13	6.98		3116	56.2353	742	1.12	0.71	0.15	7.2		2731	55.9861	1127	1.5	0.42	0.2	3.01		1281	71.9663	2577	3.25	1.02	0.37	6.94		3015	55.1794	843	3.01	6.4	0	161
b_rs1927906_num		rs1927906
0		T T	1499	82.7719	2456	12.13	15.77	1.99	177		3910	82.6988	45	4.61	0.56	2.1	6.98		3480	82.7389	475	1.13	0.69	0.15	7.2		3037	82.7295	918	1.51	0.4	0.24	3.12		957	83.6538	2998	3.24	1.02	0.48	6.46		3440	82.9715	515	3.09	6.36	0	158
1		C T	297	16.3998	480	9.56	8.55	2	49.8		771	16.3071	6	4.61	0.57	2.4	6.9		684	16.2625	93	1.12	0.71	0.16	8.88		598	16.2898	179	1.51	0.42	0.6	2.98		174	15.2098	603	3.19	0.96	0.33	5.34		666	16.0637	111	3.18	5.54	0.1	70.5
2		C C	15	0.828272	32	9.57	8.91	2.2	36.9		47	0.994078	0	4.7	0.57	3.8	6.6		42	0.998573	5	1.27	0.7	0.41	3.51		36	0.980659	11	1.51	0.44	0.65	2.92		13	1.13636	34	3.55	1.26	1.71	6.64		40	0.964785	7	2.44	2.63	0.15	11.5
.		n/a	603	24.9793	1338	12.58	16.2	1.99	154		1895	28.6124	46	4.62	0.58	2.13	6.98		1335	24.0931	606	1.11	0.68	0.18	6.56		1207	24.7437	734	1.49	0.43	0.2	3.01		636	35.7303	1305	3.27	1.03	0.37	6.94		1318	24.1215	623	3.02	7.59	0	161
rs1927914_num		rs1927914
0		A A	828	45.7459	1352	12.28	15.39	2	122		2158	45.643	22	4.61	0.55	2.1	6.98		1927	45.8155	253	1.13	0.7	0.15	7.2		1676	45.6427	504	1.51	0.4	0.26	3.12		535	46.7657	1645	3.24	1.01	0.73	6.46		1890	45.5751	290	3.03	6.29	0.1	158
1		G A	807	44.5856	1267	11.52	14.94	1.99	177		2048	43.3164	26	4.6	0.57	2.4	6.98		1812	43.0813	262	1.14	0.72	0.19	8.88		1584	43.1373	490	1.52	0.4	0.24	3.02		467	40.8217	1607	3.24	1	0.48	6.18		1803	43.4772	271	3.14	6.21	0	150
2		G G	175	9.66851	350	9.8	10.89	2	80.5		522	11.0406	3	4.62	0.57	2.9	6.9		467	11.1032	58	1.08	0.6	0.16	4.19		412	11.22	113	1.49	0.4	0.63	2.98		142	12.4126	383	3.27	1.03	0.33	6.64		454	10.9477	71	3.22	5.89	0.1	57.3
.		n/a	604	25.0207	1337	12.53	16.18	1.99	154		1895	28.6124	46	4.62	0.58	2.13	6.98		1335	24.0931	606	1.11	0.68	0.18	6.56		1206	24.7232	735	1.49	0.43	0.2	3.01		636	35.7303	1305	3.27	1.03	0.37	6.94		1317	24.1032	624	3.02	7.6	0	161
rs2069827_num		rs2069827
0		G G	1561	88.9459	2522	11.8	15.07	1.99	177		4039	88.1685	44	4.61	0.56	2.1	6.98		3605	88.2065	478	1.13	0.7	0.15	8.88		3145	88.2188	938	1.51	0.4	0.26	3.12		984	88.5689	3099	3.22	1.01	0.33	6.64		3539	87.9255	544	3.12	6.43	0	158
1		T G	188	10.7123	338	11.49	13.37	2	90.2		522	11.3949	4	4.62	0.57	2.5	6.8		464	11.3531	62	1.12	0.72	0.21	5.69		405	11.3604	121	1.52	0.42	0.52	2.78		119	10.7111	407	3.38	1.01	1.3	6.05		466	11.5776	60	2.97	4.6	0.1	36.6
2		T T	6	0.34188	14	11.75	12.78	3.8	36.2		20	0.436586	0	4.53	0.5	3.79	5.63		18	0.440421	2	0.95	0.6	0.33	2.99		15	0.420757	5	1.7	0.47	0.89	2.49		8	0.720072	12	3.12	0.45	2.28	3.83		20	0.496894	0	2.42	2.26	0.16	8.97
.		n/a	659	27.2991	1432	12.28	15.91	1.99	154		2042	30.8319	49	4.62	0.58	2.13	6.98		1454	26.2408	637	1.11	0.68	0.18	6.56		1313	26.9168	778	1.49	0.43	0.2	3.01		669	37.5843	1422	3.27	1.03	0.37	6.94		1439	26.336	652	3.02	7.43	0	161
rs2069837_num		rs2069837
0		A A	1569	86.6851	2529	11.55	14.89	1.99	177		4056	85.7687	42	4.61	0.57	2.1	6.98		3610	85.7686	488	1.12	0.69	0.15	8.88		3143	85.5471	955	1.51	0.4	0.24	3.12		960	83.9161	3138	3.22	1	0.33	6.64		3559	85.8004	539	3.08	6.31	0	158
1		G A	231	12.7624	425	12.6	14.1	1.99	110		648	13.7027	8	4.6	0.5	3.1	6.77		577	13.7087	79	1.15	0.74	0.16	6.43		512	13.9358	144	1.51	0.4	0.4	2.92		176	15.3846	480	3.35	1.09	0.94	6.46		571	13.7657	85	3.22	5.61	0.1	70.5
2		G G	10	0.552486	16	14.08	20.05	2.8	68.5		25	0.528653	1	4.79	0.57	3.7	6.24		22	0.522689	4	1.11	0.66	0.5	3.33		19	0.517148	7	1.65	0.4	1.14	2.36		8	0.699301	18	2.69	0.88	1.66	4.34		18	0.433944	8	3.13	5.17	0.2	22
.		n/a	604	25.0207	1336	12.52	16.18	1.99	154		1894	28.5973	46	4.62	0.58	2.13	6.98		1332	24.039	608	1.11	0.68	0.18	6.56		1204	24.6822	736	1.49	0.43	0.2	3.01		636	35.7303	1304	3.27	1.03	0.37	6.94		1316	24.0849	624	3.01	7.6	0	161
b_rs2808630_num		rs2808630
0		T T	590	51.4834	873	11.02	13.8	2	175		1443	51.0435	20	4.57	0.54	2.9	6.92		1224	50.5576	239	1.13	0.68	0.18	6.43		1093	51.0271	370	1.51	0.4	0.24	3.12		236	47.2946	1227	3.19	0.98	0.33	6.46		1249	51.063	214	3.35	7.12	0.1	158
1		C T	472	41.1867	687	12.08	16.76	1.99	177		1147	40.573	12	4.6	0.55	2.1	6.98		990	40.8922	169	1.11	0.69	0.26	8.88		865	40.3828	294	1.52	0.41	0.33	3.02		223	44.6894	936	3.3	1.05	0.94	6.64		991	40.5151	168	3.02	6.73	0	150
2		C C	84	7.32984	154	11.65	13.68	2.1	74.1		237	8.38345	1	4.57	0.51	3.3	6.4		207	8.55019	31	1.12	0.63	0.19	5.05		184	8.5901	54	1.5	0.37	0.57	2.53		40	8.01603	198	3.25	1.01	1.49	5.74		206	8.42191	32	2.88	4.56	0.1	28.4
.		n/a	1268	52.5269	2592	12.27	15.25	1.99	154		3796	57.3154	64	4.63	0.58	2.13	6.98		3120	56.3075	740	1.12	0.71	0.15	7.2		2736	56.0886	1124	1.5	0.42	0.2	3.01		1281	71.9663	2579	3.25	1.02	0.37	6.94		3018	55.2343	842	3	6.4	0	161
b_rs2856838_num		rs2856838
0		G G	406	35.4276	625	11.12	13.46	1.99	110		1023	36.1612	8	4.59	0.54	2.4	6.9		853	35.1753	178	1.12	0.69	0.19	6.43		760	35.4312	271	1.51	0.41	0.24	3.12		174	34.9398	857	3.38	1	1.17	5.93		861	35.1572	170	3.1	7.14	0	150
1		A G	576	50.2618	839	11.78	16.23	1.99	177		1396	49.3461	19	4.58	0.54	2.1	6.9		1205	49.6907	210	1.14	0.7	0.21	8.88		1053	49.0909	362	1.51	0.4	0.52	3.02		235	47.1888	1180	3.14	1.05	0.33	6.64		1212	49.4896	203	3.23	6.94	0.1	158
2		A A	164	14.3106	252	11.07	14.31	2	127		410	14.4928	6	4.59	0.56	2.6	6.98		367	15.134	49	1.05	0.57	0.18	5.56		332	15.4779	84	1.52	0.37	0.44	2.53		89	17.8715	327	3.25	0.91	1.36	5.47		376	15.3532	40	3.12	5.18	0.1	46
.		n/a	1268	52.5269	2590	12.32	15.3	1.99	154		3794	57.2852	64	4.63	0.58	2.13	6.98		3116	56.2353	742	1.12	0.71	0.15	7.2		2733	56.0271	1125	1.5	0.42	0.2	3.01		1282	72.0225	2576	3.25	1.02	0.37	6.94		3015	55.1794	843	3.01	6.4	0	161
rs3093662_num		rs3093662
0		A A	988	85.913	1464	11.22	14.6	1.99	177		2427	85.6689	25	4.58	0.54	2.1	6.92		2070	85.3256	382	1.11	0.66	0.18	8.88		1828	85.1817	624	1.51	0.4	0.24	3.12		419	84.1365	2033	3.25	1.02	0.94	6.64		2091	85.2426	361	3.17	6.98	0	158
1		G A	154	13.3913	243	13.39	17.94	2	122		389	13.731	8	4.63	0.55	3.3	6.98		339	13.9736	58	1.18	0.79	0.21	6.43		301	14.0261	96	1.51	0.4	0.56	3.02		75	15.0602	322	3.22	0.99	0.33	5.35		345	14.0644	52	3.21	5.48	0.1	45.3
2		G G	8	0.695652	9	7.49	2.79	3.1	12		17	0.600071	0	4.58	0.55	3.66	5.8		17	0.700742	0	1.07	0.51	0.45	2.2		17	0.792171	0	1.57	0.37	0.93	2.31		4	0.803213	13	2.75	0.93	1.64	3.76		17	0.693029	0	2.59	4.13	0.16	16.3
.		n/a	1264	52.3612	2590	12.29	15.27	1.99	154		3790	57.2248	64	4.63	0.58	2.13	6.98		3115	56.2173	739	1.12	0.71	0.15	7.2		2732	56.0066	1122	1.5	0.42	0.2	3.01		1282	72.0225	2572	3.25	1.02	0.37	6.94		3011	55.1061	843	3	6.4	0	161
rs4986790_num		rs4986790
0		A A	1639	90.4525	2677	11.91	15.31	1.99	177		4269	90.2346	47	4.61	0.56	2.1	6.98		3792	90.0927	524	1.13	0.7	0.15	8.88		3315	90.2286	1001	1.51	0.4	0.24	3.12		1026	89.6853	3290	3.24	1.02	0.33	6.46		3755	90.5037	561	3.1	6.34	0	158
1		G A	166	9.16115	281	9.64	8.62	2.2	49.8		443	9.36377	4	4.62	0.58	2.4	6.84		400	9.50344	47	1.1	0.67	0.16	6.1		346	9.41753	101	1.53	0.42	0.6	2.98		111	9.7028	336	3.22	0.91	1.3	5.34		379	9.13473	68	3.18	4.92	0.1	45.5
2		G G	7	0.386313	12	9.09	5.15	2.7	18.8		19	0.401606	0	4.69	0.51	3.98	5.67		17	0.403896	2	1.21	0.69	0.41	3.17		13	0.353838	6	1.44	0.31	1	2.06		7	0.611888	12	3.66	1.75	1.71	6.64		15	0.361533	4	1.93	1.96	0.15	6.83
.		n/a	602	24.9379	1336	12.55	16.2	1.99	154		1892	28.5671	46	4.62	0.58	2.13	6.98		1332	24.039	606	1.11	0.68	0.18	6.56		1204	24.6822	734	1.49	0.43	0.2	3.01		636	35.7303	1302	3.27	1.03	0.37	6.94		1315	24.0666	623	3.02	7.6	0	161
		All	2414	100	4306	11.91	15.17	1.99	177		6623	100	97	4.61	0.57	2.1	6.98		5541	100	1179	1.12	0.69	0.15	8.88		4878	100	1842	1.51	0.41	0.2	3.12		1780	100	4940	3.25	1.02	0.33	6.94		5464	100	1256	3.08	6.57	0	161
		* Percentages of genotype exclude missings(n/a). Percentages for n/a include all observations in their denomintor.
